# Supplementary material for: Thermal-Induced Performance Decay of the State-of-the-Art Polymer: Non-Fullerene Solar Cells and the Method of Suppression
Source: Molecules. 2023 Sep 28;28(19):6856. doi: 10.3390/molecules28196856 (PMC10574091; doi:10.3390/molecules28196856)
Supplement: Supplementary file 1 [file molecules-28-06856-s001.zip]

Archive with 1 entries (1 files):
- molecules-2601042-supplementary.pdf
